# Supplementary material for: KuINins as a New Class of HIV-1 Inhibitors That Block Post-Integration DNA Repair
Source: Int J Mol Sci. 2023 Dec 11;24(24):17354. doi: 10.3390/ijms242417354 (PMC10744174; doi:10.3390/ijms242417354)
Supplement: Supplementary file 1 [file ijms-24-17354-s001.zip]

Archive with 2 entries (2 files):
- sup_section S1_MG.pdf
- sup_section S2_MG.pdf
